# Supplementary material for: Alginic Acid Polymer-Hydroxyapatite Composites for Bone Tissue Engineering
Source: Polymers (Basel). 2021 Sep 11;13(18):3070. doi: 10.3390/polym13183070 (PMC8471633; doi:10.3390/polym13183070)
Supplement: Supplementary file 1 [file polymers-13-03070-s001.zip]

Archive with 1 entries (1 files):
- polymers-1369410-SI.pdf
